# Supplementary material for: Cyclical Etidronate Reduces the Progression of Arterial Calcifications in Patients with Pseudoxanthoma Elasticum: A 6-Year Prospective Observational Study
Source: J Clin Med. 2024 Aug 7;13(16):4612. doi: 10.3390/jcm13164612 (PMC11354836; doi:10.3390/jcm13164612)
Supplement: Supplementary file 1 [file jcm-13-04612-s001.zip]

Archive with 1 entries (1 files):
- jcm-3064134-supplementary.pdf
